# Supplementary material for: Age-related transcriptional drift and physiological adaptation in long-living Ames dwarf skeletal muscle
Source: NAR Mol Med. 2026 Mar 23;3(2):ugag018. doi: 10.1093/narmme/ugag018 (PMC13111926; doi:10.1093/narmme/ugag018)
Supplement: ugag018_Supplemental_Files [file ugag018_supplemental_files.zip]

Archive with 7 entries (7 files):
- Revised_Supplementary figures NARMM.docx
- Suppl. Dataset 1.pdf
- Suppl. Dataset 2.pdf
- Suppl. Dataset 3.pdf
- Suppl. Dataset 4.pdf
- Suppl. Dataset 5.pdf
- Supplementary Table primers.pdf
